# Supplementary material for: Metabolomics and Lipidomics Screening Reveal Reprogrammed Signaling Pathways toward Cancer Development in Non-Alcoholic Steatohepatitis
Source: Int J Mol Sci. 2022 Dec 22;24(1):210. doi: 10.3390/ijms24010210 (PMC9820351; doi:10.3390/ijms24010210)
Supplement: Supplementary file 1 [file ijms-24-00210-s001.zip]

Archive with 8 entries (7 files):
- ijms-1993632-supplementary/
- ijms-1993632-supplementary/Figure S1-A (Amino acids.png
- ijms-1993632-supplementary/Figure S1-B (Vitamins) .png
- ijms-1993632-supplementary/Figure S2 (metabolites-proteins interaction).jpg
- ijms-1993632-supplementary/Table S1 (Standards Metabolites list).xlsx
- ijms-1993632-supplementary/Table S2 (meta-analysis).xlsx
- ijms-1993632-supplementary/Table S3 (Selected up_down pathways).xlsx
- ijms-1993632-supplementary/Table S4 (subnetwork).csv
