# Supplementary material for: Metabolomics and Lipidomics Screening Reveal Reprogrammed Signaling Pathways toward Cancer Development in Non-Alcoholic Steatohepatitis
Source: Int J Mol Sci. 2022 Dec 22;24(1):210. doi: 10.3390/ijms24010210 (PMC9820351; doi:10.3390/ijms24010210)
Supplement: Supplementary file 1 [file ijms-24-00210-s001.zip › ijms-1993632-supplementary/Table S2 (meta-analysis).xlsx]

## Sheet: Sheet2
﻿ L-Phenylalanine
Study	Concentration	Reference	Gender
Study 1	57 (48 - 66)	(Pubmed)	Both
Study 2	80 (60 - 100)	Geigy Scientific Tables, 8th Rev edition, pp. 92. Edited by C. Lentner, West Cadwell, N.J.: Medical education Div., Ciba-Geigy Corp. Basel, Switzerland c1981-1992. (Pubmed)	Not Specified
Study 3	60 (52 - 68)	Geigy Scientific Tables, 8th Rev edition, pp. 92. Edited by C. Lentner, West Cadwell, N.J.: Medical education Div., Ciba-Geigy Corp. Basel, Switzerland c1981-1992. (Pubmed)	Male
Study 4	65 (56 - 74)	Geigy Scientific Tables, 8th Rev edition, pp. 92. Edited by C. Lentner, West Cadwell, N.J.: Medical education Div., Ciba-Ge..992. (Pubmed)	Male
Study 5	56 (48 - 64)	Geigy Scientific Tables, 8th Rev edition, pp. 92. Edited by C. Lentner, West Cadwell, N.J.: Medical education Div., Ciba-Geigy Corp. Basel, Switzerland c1981-1992. (Pubmed)	Female
Study 6	166 (163 - 169)	(Pubmed)	Both
Study 7	78.1 (57.6 - 98.6)	(Pubmed)	Both
Study 8	85.2 (62.2 - 108.2)	(Pubmed)	Both
Study 9	60 (53 - 67)	(Pubmed)	Male
Study 10	52 (47 - 57)	(Pubmed)	Female
Study 11	60 (52.25 - 67.75)	(Pubmed)	Both
Study 12	47 (42 - 52)	Geigy Scientific Tables, 8th Rev edition, Volume 3. Edited by C. Lentner, West Cadwell, N.J.: Medical education Div., Ciba-Geigy Corp., Basel, Switzerland c1981-1992. (Pubmed)	Both
Study 13	56 (48 - 64)	Geigy Scientific Tables, 8th Rev edition, Volume 3. Edited by C. Lentner, West Cadwell, N.J.: Medical education Div., Ciba-Geigy Corp., Basel, Switzerland c1981-1992. (Pubmed)	Female
Study 14	65 (56 - 74)	Geigy Scientific Tables, 8th Rev edition, Volume 3. Edited by C. Lentner, West Cadwell, N.J.: Medical education Div., Ciba-Geigy Corp., Basel, Switzerland c1981-1992. (Pubmed)	Male
﻿ L-Tryptophan
Study	Concentration	Reference	Gender
Study 1	44 (37 - 51)	(Pubmed)	Both
Study 2	48.7 (37.1 - 60.3)	Geigy Scientific Tables, 8th Rev edition, pp. 85-100. Edited by C. Lentner, West Cadwell, N.J.: Medical education Div., Ciba-Geigy Corp., Basel, Switzerland c1981-1992. (Pubmed)	Female
Study 3	101.5 (74.3 - 128.7)	Geigy Scientific Tables, 8th Rev edition, pp. 85-100. Edited by C. Lentner, West Cadwell, N.J.: Medical education Div., Ciba-Geigy Corp., Basel, Switzerland c1981-1992. (Pubmed)	Both
Study 4	45 (36 - 54)	Geigy Scientific Tables, 8th Rev edition, pp. 85-100. Edited by C. Lentner, West Cadwell, N.J.: Medical education Div., Ciba-Geigy Corp., Basel, Switzerland c1981-1992. (Pubmed)	Male
Study 5	54.5 (44.8 - 64.2)	(Pubmed)	Both
Study 6	78.4 (62.9 - 93.9)	(Pubmed)	Both
Study 7	81.3 (77.94 - 84.66)	(Pubmed)	Both
Study 8	69.71 (68.72 - 70.7)	(Pubmed)	Both
Study 9	63 (52.3 - 73.7)	(Pubmed)	Both
Folic acid
Study	Concentration	Reference	Gender
Study 1	0.077 (0.071 - 0.083)	doi: 10.1371/journal.pctr.0010010	Both
Study 2	0.02 (0.011 - 0.036)	Wu AHB. Tietz clinical guide to laboratory tests. 4th ed. St. Louis: Saunders/Elsevier. 2006.	Both
Study 3	0.039 (0.01 - 0.14)	Geigy Scientific Tables, 8th Rev edition, pp. 131. Edited by C. Lentner, West Cadwell, N.J.: Medical education Div., Ciba-Geigy Corp. Basel, Switzerland c1981-1992. (Pubmed)	Not Specified
Study 4	0.011 (0.004 - 0.028)	Geigy Scientific Tables, 8th Rev edition, pp. 131. Edited by C. Lentner, West Cadwell, N.J.: Medical education Div., Ciba-Geigy Corp. Basel, Switzerland c1981-1992. (Pubmed)	Not Specified
Study 5	0.009 (0.0024 - 0.024)	Geigy Scientific Tables, 8th Rev edition, pp. 131. Edited by C. Lentner, West Cadwell, N.J.: Medical education Div., Ciba-Geigy Corp. Basel, Switzerland c1981-1992. (Pubmed)	Not Specified
Study 6	0.009 (0.0026 - 0.026)	Geigy Scientific Tables, 8th Rev edition, pp. 165-177. Edited by C. Lentner, West Cadwell, N.J.: Medical education Div., Ciba-Geigy Corp., Basel, Switzerland c1981-1992. (Pubmed)	Female
Study 7	0.021 (0.017 - 0.025)	doi: 10.1186/ar1821	Both
Study 8	0.023 (0.002 - 0.045)	doi: 10.1016/j.clnu.2006.02.006	Both
Pantothenic acid	Pantothenic acid
Study	Concentration	Reference	Gender
Study 1	2.86 (1.92 - 3.8)	Geigy Scientific Tables, 8th Rev edition, pp. 165-177. Edited by C. Lentner, West Cadwell, N.J.: Medical education Div., Ciba-Geigy Corp., Basel, Switzerland c1981-1992. (Pubmed)	Female
Study 2	4.91 (4.53 - 5.29)	Geigy Scientific Tables, 8th Rev edition, pp. 165-177. Edited by C. Lentner, West Cadwell, N.J.: Medical education Div., Ciba-Geigy Corp., Basel, Switzerland c1981-1992. (Pubmed)	Both
Study 3	3.6 (1.8 - 6.8)	Geigy Scientific Tables, 8th Rev edition, pp. 165-177. Edited by C. Lentner, West Cadwell, N.J.: Medical education Div., Ciba-Geigy Corp., Basel, Switzerland c1981-1992. (Pubmed)	Both
Study 4	1.3 (0.66 - 2.6)	Geigy Scientific Tables, 8th Rev edition, pp. 165-177. Edited by C. Lentner, West Cadwell, N.J.: Medical education Div., Ciba-Geigy Corp., Basel, Switzerland c1981-1992. (Pubmed)	Both
﻿ Alpha-Tocopherol
Study	Concentration	Reference	Gender
Study 4	29 (18 - 43.7)	(Pubmed)	Both
Study 5	30.9 (17.6 - 53.2)	(Pubmed)	Female
Study 6	48.6 (24.9 - 72.3)	(Pubmed)	Both
Study 7	48.3 (25.8 - 70.8)	(Pubmed)	Both
Study 8	14.6 (14.2 - 15)	(Pubmed)	Both
Study 9	21.3 (12 - 80.8)	(Pubmed)	Both
Study 10	14.2 (13.8 - 14.6)	(Pubmed)	Both
Study 11	31.53 (18.62 - 44.44)	(Pubmed)	Both
Study 12	33.83 (19.99 - 47.67)	(Pubmed)	Both
Study 13	37.92 (21.43 - 54.41)	(Pubmed)	Both
Study 14	42.35 (22.66 - 62.04)	(Pubmed)	Both
Study 15	34.95 (20.69 - 49.21)	(Pubmed)	Female
Study 16	36.32 (19.42 - 53.22)	(Pubmed)	Female
Study 17	37.27 (20.53 - 54.01)	(Pubmed)	Male
Study 18	39.22 (20.44 - 58)	(Pubmed)	Male
Study 19	25.307 (19.503 - 31.111)	(Pubmed)	Male
﻿ Vitamin K1
Study	Concentration	Reference	Gender
Study 1	0.0058 (0.002 - 0.017)	Geigy Scientific Tables, 8th Rev edition, pp. 165-177. Edited by C. Lentner, West Cadwell, N.J.: Medical education Div., Ciba-Geigy Corp., Basel, Switzerland c1981-1992. (Pubmed)	Both
Study 2	0.0011 (0 - 0.0053)	(Pubmed)	Female
Study 3	0.00049 (9e-05 - 0.0022)	(Pubmed)	Both
Study 4	0.00054 (0 - 0.0011)	(Pubmed)	Both
Study 5	0.00056 (0 - 0.00114)	(Pubmed)	Female
Study 6	5e-04 (0 - 0.00102)	(Pubmed)	Male
Study 7	0.00164 (0 - 0.00379)	(Pubmed)	Both
Study 8	0.0015 (0 - 0.00369)	(Pubmed)	Female
Study 9	0.0018 (0 - 0.00389)	(Pubmed)	Male
