# Supplementary material for: Metabolomics and Lipidomics Screening Reveal Reprogrammed Signaling Pathways toward Cancer Development in Non-Alcoholic Steatohepatitis
Source: Int J Mol Sci. 2022 Dec 22;24(1):210. doi: 10.3390/ijms24010210 (PMC9820351; doi:10.3390/ijms24010210)
Supplement: Supplementary file 1 [file ijms-24-00210-s001.zip › ijms-1993632-supplementary/Table S3 (Selected up_down pathways).xlsx]

## Sheet: unique
pathway_name	pathway_source	num_overlapping_metabolites	overlapping_metabolites	num_all_pathway_metabolites	P_metabolites	Q_metabolites	FC	shape		down unique pathways
Aminoacyl-tRNA biosynthesis	KEGG	7	C00407;C00079;C00078;C00049;C00082;C00025;C00123	52	3.8e-06	0.000527	Down	25		up unique pathways
Ammonia Recycling	SMPDB	5	C00020;C00049;C00785;C00025;C00120	29	2.99e-05	0.00306	Down	25
Arachidonic acid metabolism	Reactome	6	C04230;C00025;C00157;C02166;C00219;C14777	93	0.00121	0.0375	Down	25
Biogenic Amine Synthesis	Wikipathways	5	C03758;C00082;C00025;C00079;C00078	18	2.41e-06	0.000373	Down	25
Butanoate metabolism	KEGG	4	C01089;C00497;C00025;C01384	42	0.00203	0.0464	Down	25
Central carbon metabolism in cancer	KEGG	7	C00407;C00025;C00079;C00078;C00049;C00082;C00123	37	3.4e-07	8.56e-05	Down	25
Fatty acid metabolism	Reactome	10	C02571;C04230;C02166;C00020;C00025;C00157;C06427;C00219;C01595;C14777	193	0.00016	0.011	Down	25
Longevity regulating pathway	KEGG	2	C00020;C07151	8	0.00447	0.0772	Down	25
Mitochondrial tRNA aminoacylation	Reactome	8	C00020;C00407;C00025;C00079;C00078;C00049;C00082;C00123	62	1.01e-06	0.000203	Down	25
mTOR signaling pathway	KEGG	2	C00020;C00123	4	0.000991	0.0322	Down	25
NAD Biosynthesis II (from tryptophan)	Wikipathways	3	C00020;C00025;C00078	23	0.00312	0.0606	Down	25
Necroptosis	KEGG	3	C00319;C00550;C00219	10	0.000238	0.012	Down	25
Prostaglandin Leukotriene metabolism	INOH	3	C02166;C00025;C00219	25	0.00398	0.0711	Down	25
purine nucleotides degradation	HumanCyc	3	C00020;C00294;C00262	19	0.00177	0.0464	Down	25
Regulation of lipid metabolism by PPARalpha	Reactome	3	C06427;C01595;C00219	6	4.13e-05	0.00369	Down	25
retinol biosynthesis	HumanCyc	5	C06426;C06427;C01595;C00219;C00157	24	1.12e-05	0.00126	Down	25
Sphingolipid signaling pathway	KEGG	3	C00319;C00550;C00836	15	0.000863	0.0287	Down	25
sphingomyelin metabolism/ceramide salvage	HumanCyc	5	C06426;C06427;C01595;C00219;C00157	34	6.67e-05	0.00547	Down	25
tRNA Aminoacylation	Reactome	8	C00020;C00407;C00025;C00079;C00078;C00049;C00082;C00123	62	1.01e-06	0.000203	Down	25
Valine_ Leucine and Isoleucine Degradation	SMPDB	4	C00120;C00407;C00123;C00025	58	0.0066	0.0973	Down	25
Cholesterol metabolism	KEGG	3	C05466;C00162;C01921	10	3.42e-05	0.0125	Up	24
DNA Repair	Reactome	4	C00042;C00021;C00262;C00212	41	0.000155	0.0284	Up	24
Methylation Pathways	Wikipathways	2	C00021;C00073	5	0.000452	0.0606	Up	24
Bile acid and bile salt metabolism	Reactome	4	C05466;C01921;C04483;C02528	63	0.000819	0.0767	Up	24

## Sheet: common
Linoleic acid metabolism	KEGG	3	C14828;C14762;C04717	28 (28)	0.000858	0.0785	Up
Glucose Homeostasis	Wikipathways	4	C05466;C00262;C00073;C01921	21 (21)	1.01e-05	0.00506	Up
Cellular responses to stress	Reactome	5	C00042;C06427;C00500;C00735;C00021	62 (74)	5.36e-05	0.0154	Up
Cellular responses to stress	Reactome	5	C00153;C06427;C01595;C00500;C00219	62 (74)	0.00117	0.0366	Down
Glucose Homeostasis	Wikipathways	6	C00262;C01089;C00407;C00079;C00082;C01921	21 (21)	1.78e-07	5.52e-05	Down
Linoleic acid metabolism	KEGG	7	C14762;C04717;C04056;C00157;C06426;C00219;C01595	28 (28)	4.29e-08	2.46e-05	Down
