# Supplementary material for: Metabolomics and Lipidomics Screening Reveal Reprogrammed Signaling Pathways toward Cancer Development in Non-Alcoholic Steatohepatitis
Source: Int J Mol Sci. 2022 Dec 22;24(1):210. doi: 10.3390/ijms24010210 (PMC9820351; doi:10.3390/ijms24010210)
Supplement: Supplementary file 1 [file ijms-24-00210-s001.zip › ijms-1993632-supplementary/Table S4 (subnetwork).csv]

Id1	Id2	Name1	Name2
C07480	7498	3,7-Dimethylxanthine	XDH
C00262	7498	Purine-6-ol	XDH
C00262	1890	Purine-6-ol	TYMP
C00262	3251	Purine-6-ol	HPRT1
C00262	4860	Purine-6-ol	PNP
C00954	217	IAA	ALDH2
C00954	224	IAA	ALDH3A2
C00954	219	IAA	ALDH1B1
C00954	223	IAA	ALDH9A1
C00954	501	IAA	ALDH7A1
C00162	217	Fatty acid	ALDH2
C00162	224	Fatty acid	ALDH3A2
C00162	219	Fatty acid	ALDH1B1
C00162	218	Fatty acid	ALDH3A1
C00162	222	Fatty acid	ALDH3B2
C00162
	221	Fatty acid	ALDH3B1
C00162	223	Fatty acid	ALDH9A1
C00162	5320	Fatty acid	PLA2G2A
C00162	81579	Fatty acid	PLA2G12A
C00162	64600	Fatty acid	PLA2G2F
C00162	50487	Fatty acid	PLA2G3
C00162	391013	Fatty acid	PLA2G2C
C00162	84647	Fatty acid	PLA2G12B
C00162	30814	Fatty acid	PLA2G2E
C00162	8399	Fatty acid	PLA2G10
C00162	5319	Fatty acid	PLA2G1B
C00162	5322	Fatty acid	PLA2G5
C00162	26279	Fatty acid	PLA2G2D
C00162	3988	Fatty acid	LIPA
C00162	11343	Fatty acid	MGLL
C00162	4023	Fatty acid	LPL
C00162	313	Fatty acid	AOAH
C00162	125981	Fatty acid	ACER1
C00162	340485	Fatty acid	ACER2
C00162	10434	Fatty acid	LYPLA1
C00162	23659	Fatty acid	PLA2G15
C00162	11313	Fatty acid	LYPLA2
C00162	1543	Fatty acid	CYP1A1
C00162	1544	Fatty acid	CYP1A2
C00162	1545	Fatty acid	CYP1B1
C00162	1572	Fatty acid	CYP2F1
C00162	1573	Fatty acid	CYP2J2
C00162	29785	Fatty acid	CYP2S1
C00162	113612	Fatty acid	CYP2U1
C00162	1580	Fatty acid	CYP4B1
C00162	260293	Fatty acid	CYP4X1
C00162	199974	Fatty acid	CYP4Z1
C00162	6121	Fatty acid	RPE65
C00162	1056	Fatty acid	CEL
C00162	427	Fatty acid	ASAH1
C00162	56624	Fatty acid	ASAH2
C00162	374569	Fatty acid	ASPG
C00162	1178	Fatty acid	CLC
C00162	80339	Fatty acid	PNPLA3
C00162	13	Fatty acid	AADAC
C00162	51365	Fatty acid	PLA1A
C00162	80821	Fatty acid	DDHD1
C00162	57406	Fatty acid	ABHD6
C00162	26090	Fatty acid	ABHD12
C00162	5406	Fatty acid	PNLIP
C00162	5407	Fatty acid	PNLIPRP1
C00162	5408	Fatty acid	PNLIPRP2
C00162	119548	Fatty acid	PNLIPRP3
C00162	501	Fatty acid	ALDH7A1
C00162	8513	Fatty acid	LIPF
C00162	151056	Fatty acid	PLB1
C00162	10908	Fatty acid	PNPLA6
C00162	375775	Fatty acid	PNPLA7
C00162	8605	Fatty acid	PLA2G4C
C00162	283748	Fatty acid	PLA2G4D
C00162	5321	Fatty acid	PLA2G4A
C00162	123745	Fatty acid	PLA2G4E
C00162	100137049	Fatty acid	PLA2G4B
C00162	255189	Fatty acid	PLA2G4F
C00162	8681	Fatty acid	JMJD7-PLA2G4B
C00162	8398	Fatty acid	PLA2G6
C00162	57104	Fatty acid	PNPLA2
C00162	11145	Fatty acid	PLAAT3
C00162	1553	Fatty acid	CYP2A13
C00162	284541	Fatty acid	CYP4A22
C00162	1579	Fatty acid	CYP4A11
C00162	1577	Fatty acid	CYP3A5
C00162	100861540	Fatty acid	CYP3A7-CYP3A51P
C00162	1551	Fatty acid	CYP3A7
C00162	64816	Fatty acid	CYP3A43
C00162	1565	Fatty acid	CYP2D6
C00162	1564	Fatty acid	CYP2D7
C00162	1558	Fatty acid	CYP2C8
C00162	1562	Fatty acid	CYP2C18
C00162	11283	Fatty acid	CYP4F8
C00162	57834	Fatty acid	CYP4F11
C00162	66002	Fatty acid	CYP4F12
C00162	126410	Fatty acid	CYP4F22
C00162	3990	Fatty acid	LIPC
C00162	9388	Fatty acid	LIPG
C00025	2746	Glutamate	GLUD1
C00025	2747	Glutamate	GLUD2
C00025	8659	Glutamate	ALDH4A1
C00025	124975	Glutamate	GGT6
C00025	2686	Glutamate	GGT7
C00025	5471	Glutamate	PPAT
C00025	84706	Glutamate	GPT2
C00025	2875	Glutamate	GPT
C00025	6898	Glutamate	TAT
C00025	883	Glutamate	KYAT1
C00025	56267	Glutamate	KYAT3
C00025	4942	Glutamate	OAT
C00025	9945	Glutamate	GFPT2
C00025	2673	Glutamate	GFPT1
C00025	51166	Glutamate	AADAT
C00025	586	Glutamate	BCAT1
C00025	587	Glutamate	BCAT2
C00025	64902	Glutamate	AGXT2
C00025	189	Glutamate	AGXT
C00025	29968	Glutamate	PSAT1
C00025	10003	Glutamate	NAALAD2
C00025	254827	Glutamate	NAALADL2
C00025	10004	Glutamate	NAALADL1
C00025	8836	Glutamate	GGH
C00025	27165	Glutamate	GLS2
C00025	2744	Glutamate	GLS
C00025	26873	Glutamate	OPLAH
C00025	2571	Glutamate	GAD1
C00025	2572	Glutamate	GAD2
C00025	124454	Glutamate	EARS2
C00025	2752	Glutamate	GLUL
C00025	2356	Glutamate	FPGS
C00025	56474	Glutamate	CTPS2
C00025	1503	Glutamate	CTPS1
C00025	55191	Glutamate	NADSYN1
C00025	8833	Glutamate	GMPS
C00025	5198	Glutamate	PFAS
C00025	440	Glutamate	ASNS
C00025	55278	Glutamate	QRSL1
C00025	5188	Glutamate	GATB
C00025	283459	Glutamate	GATC
C00025	162417	Glutamate	NAGS
C00025	2729	Glutamate	GCLC
C00025	790	Glutamate	CAD
C00025	5832	Glutamate	ALDH18A1
C00025	18	Glutamate	ABAT
C00025	10841	Glutamate	FTCD
C00025	10157	Glutamate	AASS
C00025	2058	Glutamate	EPRS1
C00025	2805	Glutamate	GOT1
C00025	137362	Glutamate	GOT1L1
C00025	2806	Glutamate	GOT2
C00025	2346	Glutamate	FOLH1
C00025	57494	Glutamate	RIMKLB
C00025	284716	Glutamate	RIMKLA
C00025	2687	Glutamate	GGT5
C00025	2678	Glutamate	GGT1
C03758	4128	2-(3,4-Dihydroxyphenyl)ethylamine	MAOA
C03758	4129	2-(3,4-Dihydroxyphenyl)ethylamine	MAOB
C03758	314	2-(3,4-Dihydroxyphenyl)ethylamine	AOC2
C03758	8639	2-(3,4-Dihydroxyphenyl)ethylamine	AOC3
C03758	1621	2-(3,4-Dihydroxyphenyl)ethylamine	DBH
C03758	7299	2-(3,4-Dihydroxyphenyl)ethylamine	TYR
C03758	220074	2-(3,4-Dihydroxyphenyl)ethylamine	LRTOMT
C03758	1312	2-(3,4-Dihydroxyphenyl)ethylamine	COMT
C03758	1644	2-(3,4-Dihydroxyphenyl)ethylamine	DDC
C02059	1728	2-Methyl-3-phytyl-1,4-naphthoquinone	NQO1
C02059	79001	2-Methyl-3-phytyl-1,4-naphthoquinone	VKORC1
C02059	154807	2-Methyl-3-phytyl-1,4-naphthoquinone	VKORC1L1
C02059	8529	2-Methyl-3-phytyl-1,4-naphthoquinone	CYP4F2
C02059	4051	2-Methyl-3-phytyl-1,4-naphthoquinone	CYP4F3
C02059	57834	2-Methyl-3-phytyl-1,4-naphthoquinone	CYP4F11
C00082	7173	Tyrosine	TPO
C00082	5053	Tyrosine	PAH
C00082	7054	Tyrosine	TH
C00082	7299	Tyrosine	TYR
C00082	6898	Tyrosine	TAT
C00082	1644	Tyrosine	DDC
C00082	8565	Tyrosine	YARS1
C00082	51067	Tyrosine	YARS2
C00082	259307	Tyrosine	IL4I1
C00082	150465	Tyrosine	TTL
C00082	2805	Tyrosine	GOT1
C00082	137362	Tyrosine	GOT1L1
C00082	2806	Tyrosine	GOT2
C00082	389434	Tyrosine	IYD
C00078	6999	(S)-alpha-Amino-beta-(3-indolyl)-propionic acid	TDO2
C00078	169355	(S)-alpha-Amino-beta-(3-indolyl)-propionic acid	IDO2
C00078	3620	(S)-alpha-Amino-beta-(3-indolyl)-propionic acid	IDO1
C00078	121278	(S)-alpha-Amino-beta-(3-indolyl)-propionic acid	TPH2
C00078	7166	(S)-alpha-Amino-beta-(3-indolyl)-propionic acid	TPH1
C00078	1644	(S)-alpha-Amino-beta-(3-indolyl)-propionic acid	DDC
C00078	7453	(S)-alpha-Amino-beta-(3-indolyl)-propionic acid	WARS1
C00078	10352	(S)-alpha-Amino-beta-(3-indolyl)-propionic acid	WARS2
C00078	259307	(S)-alpha-Amino-beta-(3-indolyl)-propionic acid	IL4I1
C00219	239	(5Z,8Z,11Z,14Z)-Icosa-5,8,11,14-tetraenoic acid	ALOX12
C00219	246	(5Z,8Z,11Z,14Z)-Icosa-5,8,11,14-tetraenoic acid	ALOX15
C00219	240	(5Z,8Z,11Z,14Z)-Icosa-5,8,11,14-tetraenoic acid	ALOX5
C00219	5742	(5Z,8Z,11Z,14Z)-Icosa-5,8,11,14-tetraenoic acid	PTGS1
C00219	570	(5Z,8Z,11Z,14Z)-Icosa-5,8,11,14-tetraenoic acid	BAAT
C00219	5320	(5Z,8Z,11Z,14Z)-Icosa-5,8,11,14-tetraenoic acid	PLA2G2A
C00219	81579	(5Z,8Z,11Z,14Z)-Icosa-5,8,11,14-tetraenoic acid	PLA2G12A
C00219	64600	(5Z,8Z,11Z,14Z)-Icosa-5,8,11,14-tetraenoic acid	PLA2G2F
C00219	50487	(5Z,8Z,11Z,14Z)-Icosa-5,8,11,14-tetraenoic acid	PLA2G3
C00219	391013	(5Z,8Z,11Z,14Z)-Icosa-5,8,11,14-tetraenoic acid	PLA2G2C
C00219	84647	(5Z,8Z,11Z,14Z)-Icosa-5,8,11,14-tetraenoic acid	PLA2G12B
C00219	30814	(5Z,8Z,11Z,14Z)-Icosa-5,8,11,14-tetraenoic acid	PLA2G2E
C00219	8399	(5Z,8Z,11Z,14Z)-Icosa-5,8,11,14-tetraenoic acid	PLA2G10
C00219	5319	(5Z,8Z,11Z,14Z)-Icosa-5,8,11,14-tetraenoic acid	PLA2G1B
C00219	5322	(5Z,8Z,11Z,14Z)-Icosa-5,8,11,14-tetraenoic acid	PLA2G5
C00219	26279	(5Z,8Z,11Z,14Z)-Icosa-5,8,11,14-tetraenoic acid	PLA2G2D
C00219	10965	(5Z,8Z,11Z,14Z)-Icosa-5,8,11,14-tetraenoic acid	ACOT2
C00219	122970	(5Z,8Z,11Z,14Z)-Icosa-5,8,11,14-tetraenoic acid	ACOT4
C00219	641371	(5Z,8Z,11Z,14Z)-Icosa-5,8,11,14-tetraenoic acid	ACOT1
C00219	1543	(5Z,8Z,11Z,14Z)-Icosa-5,8,11,14-tetraenoic acid	CYP1A1
C00219	1544	(5Z,8Z,11Z,14Z)-Icosa-5,8,11,14-tetraenoic acid	CYP1A2
C00219	1545	(5Z,8Z,11Z,14Z)-Icosa-5,8,11,14-tetraenoic acid	CYP1B1
C00219	1572	(5Z,8Z,11Z,14Z)-Icosa-5,8,11,14-tetraenoic acid	CYP2F1
C00219	1573	(5Z,8Z,11Z,14Z)-Icosa-5,8,11,14-tetraenoic acid	CYP2J2
C00219	29785	(5Z,8Z,11Z,14Z)-Icosa-5,8,11,14-tetraenoic acid	CYP2S1
C00219	113612	(5Z,8Z,11Z,14Z)-Icosa-5,8,11,14-tetraenoic acid	CYP2U1
C00219	1580	(5Z,8Z,11Z,14Z)-Icosa-5,8,11,14-tetraenoic acid	CYP4B1
C00219	260293	(5Z,8Z,11Z,14Z)-Icosa-5,8,11,14-tetraenoic acid	CYP4X1
C00219	199974	(5Z,8Z,11Z,14Z)-Icosa-5,8,11,14-tetraenoic acid	CYP4Z1
C00219	247	(5Z,8Z,11Z,14Z)-Icosa-5,8,11,14-tetraenoic acid	ALOX15B
C00219	5743	(5Z,8Z,11Z,14Z)-Icosa-5,8,11,14-tetraenoic acid	PTGS2
C00219	151056	(5Z,8Z,11Z,14Z)-Icosa-5,8,11,14-tetraenoic acid	PLB1
C00219	2166	(5Z,8Z,11Z,14Z)-Icosa-5,8,11,14-tetraenoic acid	FAAH
C00219	117145	(5Z,8Z,11Z,14Z)-Icosa-5,8,11,14-tetraenoic acid	THEM4
C00219	8605	(5Z,8Z,11Z,14Z)-Icosa-5,8,11,14-tetraenoic acid	PLA2G4C
C00219	283748	(5Z,8Z,11Z,14Z)-Icosa-5,8,11,14-tetraenoic acid	PLA2G4D
C00219	5321	(5Z,8Z,11Z,14Z)-Icosa-5,8,11,14-tetraenoic acid	PLA2G4A
C00219	123745	(5Z,8Z,11Z,14Z)-Icosa-5,8,11,14-tetraenoic acid	PLA2G4E
C00219	100137049	(5Z,8Z,11Z,14Z)-Icosa-5,8,11,14-tetraenoic acid	PLA2G4B
C00219	255189	(5Z,8Z,11Z,14Z)-Icosa-5,8,11,14-tetraenoic acid	PLA2G4F
C00219	8681	(5Z,8Z,11Z,14Z)-Icosa-5,8,11,14-tetraenoic acid	JMJD7-PLA2G4B
C00219	8398	(5Z,8Z,11Z,14Z)-Icosa-5,8,11,14-tetraenoic acid	PLA2G6
C00219	11145	(5Z,8Z,11Z,14Z)-Icosa-5,8,11,14-tetraenoic acid	PLAAT3
C00219	11332	(5Z,8Z,11Z,14Z)-Icosa-5,8,11,14-tetraenoic acid	ACOT7
C00219	1553	(5Z,8Z,11Z,14Z)-Icosa-5,8,11,14-tetraenoic acid	CYP2A13
C00219	284541	(5Z,8Z,11Z,14Z)-Icosa-5,8,11,14-tetraenoic acid	CYP4A22
C00219	1579	(5Z,8Z,11Z,14Z)-Icosa-5,8,11,14-tetraenoic acid	CYP4A11
C00219	1577	(5Z,8Z,11Z,14Z)-Icosa-5,8,11,14-tetraenoic acid	CYP3A5
C00219	100861540	(5Z,8Z,11Z,14Z)-Icosa-5,8,11,14-tetraenoic acid	CYP3A7-CYP3A51P
C00219	1551	(5Z,8Z,11Z,14Z)-Icosa-5,8,11,14-tetraenoic acid	CYP3A7
C00219	64816	(5Z,8Z,11Z,14Z)-Icosa-5,8,11,14-tetraenoic acid	CYP3A43
C00219	1565	(5Z,8Z,11Z,14Z)-Icosa-5,8,11,14-tetraenoic acid	CYP2D6
C00219	1564	(5Z,8Z,11Z,14Z)-Icosa-5,8,11,14-tetraenoic acid	CYP2D7
C00219	1558	(5Z,8Z,11Z,14Z)-Icosa-5,8,11,14-tetraenoic acid	CYP2C8
C00219	1562	(5Z,8Z,11Z,14Z)-Icosa-5,8,11,14-tetraenoic acid	CYP2C18
C00219	11283	(5Z,8Z,11Z,14Z)-Icosa-5,8,11,14-tetraenoic acid	CYP4F8
C00219	57834	(5Z,8Z,11Z,14Z)-Icosa-5,8,11,14-tetraenoic acid	CYP4F11
C00219	66002	(5Z,8Z,11Z,14Z)-Icosa-5,8,11,14-tetraenoic acid	CYP4F12
C00219	158584	(5Z,8Z,11Z,14Z)-Icosa-5,8,11,14-tetraenoic acid	FAAH2
C00219	284486	(5Z,8Z,11Z,14Z)-Icosa-5,8,11,14-tetraenoic acid	THEM5
C01595	246	9-cis,12-cis-Octadecadienoic acid	ALOX15
C01595	570	9-cis,12-cis-Octadecadienoic acid	BAAT
C01595	5320	9-cis,12-cis-Octadecadienoic acid	PLA2G2A
C01595	81579	9-cis,12-cis-Octadecadienoic acid	PLA2G12A
C01595	64600	9-cis,12-cis-Octadecadienoic acid	PLA2G2F
C01595	50487	9-cis,12-cis-Octadecadienoic acid	PLA2G3
C01595	391013	9-cis,12-cis-Octadecadienoic acid	PLA2G2C
C01595	84647	9-cis,12-cis-Octadecadienoic acid	PLA2G12B
C01595	30814	9-cis,12-cis-Octadecadienoic acid	PLA2G2E
C01595	8399	9-cis,12-cis-Octadecadienoic acid	PLA2G10
C01595	5319	9-cis,12-cis-Octadecadienoic acid	PLA2G1B
C01595	5322	9-cis,12-cis-Octadecadienoic acid	PLA2G5
C01595	26279	9-cis,12-cis-Octadecadienoic acid	PLA2G2D
C01595	10965	9-cis,12-cis-Octadecadienoic acid	ACOT2
C01595	122970	9-cis,12-cis-Octadecadienoic acid	ACOT4
C01595	641371	9-cis,12-cis-Octadecadienoic acid	ACOT1
C01595	1543	9-cis,12-cis-Octadecadienoic acid	CYP1A1
C01595	1544	9-cis,12-cis-Octadecadienoic acid	CYP1A2
C01595	1545	9-cis,12-cis-Octadecadienoic acid	CYP1B1
C01595	1572	9-cis,12-cis-Octadecadienoic acid	CYP2F1
C01595	1573	9-cis,12-cis-Octadecadienoic acid	CYP2J2
C01595	29785	9-cis,12-cis-Octadecadienoic acid	CYP2S1
C01595	1580	9-cis,12-cis-Octadecadienoic acid	CYP4B1
C01595	260293	9-cis,12-cis-Octadecadienoic acid	CYP4X1
C01595	199974	9-cis,12-cis-Octadecadienoic acid	CYP4Z1
C01595	247	9-cis,12-cis-Octadecadienoic acid	ALOX15B
C01595	9415	9-cis,12-cis-Octadecadienoic acid	FADS2
C01595	151056	9-cis,12-cis-Octadecadienoic acid	PLB1
C01595	117145	9-cis,12-cis-Octadecadienoic acid	THEM4
C01595	8605	9-cis,12-cis-Octadecadienoic acid	PLA2G4C
C01595	283748	9-cis,12-cis-Octadecadienoic acid	PLA2G4D
C01595	5321	9-cis,12-cis-Octadecadienoic acid	PLA2G4A
C01595	123745	9-cis,12-cis-Octadecadienoic acid	PLA2G4E
C01595	100137049	9-cis,12-cis-Octadecadienoic acid	PLA2G4B
C01595	255189	9-cis,12-cis-Octadecadienoic acid	PLA2G4F
C01595	8681	9-cis,12-cis-Octadecadienoic acid	JMJD7-PLA2G4B
C01595	8398	9-cis,12-cis-Octadecadienoic acid	PLA2G6
C01595	11145	9-cis,12-cis-Octadecadienoic acid	PLAAT3
C01595	11332	9-cis,12-cis-Octadecadienoic acid	ACOT7
C01595	1553	9-cis,12-cis-Octadecadienoic acid	CYP2A13
C01595	284541	9-cis,12-cis-Octadecadienoic acid	CYP4A22
C01595	1579	9-cis,12-cis-Octadecadienoic acid	CYP4A11
C01595	1577	9-cis,12-cis-Octadecadienoic acid	CYP3A5
C01595	100861540	9-cis,12-cis-Octadecadienoic acid	CYP3A7-CYP3A51P
C01595	1551	9-cis,12-cis-Octadecadienoic acid	CYP3A7
C01595	64816	9-cis,12-cis-Octadecadienoic acid	CYP3A43
C01595	1565	9-cis,12-cis-Octadecadienoic acid	CYP2D6
C01595	1564	9-cis,12-cis-Octadecadienoic acid	CYP2D7
C01595	1558	9-cis,12-cis-Octadecadienoic acid	CYP2C8
C01595	1562	9-cis,12-cis-Octadecadienoic acid	CYP2C18
C01595	11283	9-cis,12-cis-Octadecadienoic acid	CYP4F8
C01595	57834	9-cis,12-cis-Octadecadienoic acid	CYP4F11
C01595	66002	9-cis,12-cis-Octadecadienoic acid	CYP4F12
C01595	284486	9-cis,12-cis-Octadecadienoic acid	THEM5
C00079	5053	(S)-alpha-Amino-beta-phenylpropionic acid	PAH
C00079	6898	(S)-alpha-Amino-beta-phenylpropionic acid	TAT
C00079	883	(S)-alpha-Amino-beta-phenylpropionic acid	KYAT1
C00079	56267	(S)-alpha-Amino-beta-phenylpropionic acid	KYAT3
C00079	1644	(S)-alpha-Amino-beta-phenylpropionic acid	DDC
C00079	2193	(S)-alpha-Amino-beta-phenylpropionic acid	FARSA
C00079	10667	(S)-alpha-Amino-beta-phenylpropionic acid	FARS2
C00079	10056	(S)-alpha-Amino-beta-phenylpropionic acid	FARSB
C00079	259307	(S)-alpha-Amino-beta-phenylpropionic acid	IL4I1
C00079	59272	(S)-alpha-Amino-beta-phenylpropionic acid	ACE2
C00079	2805	(S)-alpha-Amino-beta-phenylpropionic acid	GOT1
C00079	137362	(S)-alpha-Amino-beta-phenylpropionic acid	GOT1L1
C00079	2806	(S)-alpha-Amino-beta-phenylpropionic acid	GOT2
C00021	4837	S-Adenosylhomocysteine	NNMT
C00021	2593	S-Adenosylhomocysteine	GAMT
C00021	438	S-Adenosylhomocysteine	ASMT
C00021	220074	S-Adenosylhomocysteine	LRTOMT
C00021	1312	S-Adenosylhomocysteine	COMT
C00021	3176	S-Adenosylhomocysteine	HNMT
C00021	23743	S-Adenosylhomocysteine	BHMT2
C00021	10400	S-Adenosylhomocysteine	PEMT
C00021	27232	S-Adenosylhomocysteine	GNMT
C00021	5409	S-Adenosylhomocysteine	PNMT
C00021	1786	S-Adenosylhomocysteine	DNMT1
C00021	11185	S-Adenosylhomocysteine	INMT
C00021	8731	S-Adenosylhomocysteine	RNMT
C00021	7172	S-Adenosylhomocysteine	TPMT
C00021	5110	S-Adenosylhomocysteine	PCMT1
C00021	51611	S-Adenosylhomocysteine	DPH5
C00021	23463	S-Adenosylhomocysteine	ICMT
C00021	51805	S-Adenosylhomocysteine	COQ3
C00021	4552	S-Adenosylhomocysteine	MTRR
C00021	191	S-Adenosylhomocysteine	AHCY
C00021	23382	S-Adenosylhomocysteine	AHCYL2
C00021	10768	S-Adenosylhomocysteine	AHCYL1
C00021	51409	S-Adenosylhomocysteine	HEMK1
C00021	10419	S-Adenosylhomocysteine	PRMT5
C00021	4234	S-Adenosylhomocysteine	METTL1
C00021	2122	S-Adenosylhomocysteine	MECOM
C00021	56339	S-Adenosylhomocysteine	METTL3
C00021	10498	S-Adenosylhomocysteine	CARM1
C00021	55870	S-Adenosylhomocysteine	ASH1L
C00021	84274	S-Adenosylhomocysteine	COQ5
C00021	57412	S-Adenosylhomocysteine	AS3MT
C00021	4297	S-Adenosylhomocysteine	KMT2A
C00021	8085	S-Adenosylhomocysteine	KMT2D
C00021	58508	S-Adenosylhomocysteine	KMT2C
C00021	55904	S-Adenosylhomocysteine	KMT2E
C00021	79066	S-Adenosylhomocysteine	METTL16
C00021	79723	S-Adenosylhomocysteine	SUV39H2
C00021	6839	S-Adenosylhomocysteine	SUV39H1
C00021	10919	S-Adenosylhomocysteine	EHMT2
C00021	79813	S-Adenosylhomocysteine	EHMT1
C00021	9869	S-Adenosylhomocysteine	SETDB1
C00021	23067	S-Adenosylhomocysteine	SETD1B
C00021	9739	S-Adenosylhomocysteine	SETD1A
C00021	29072	S-Adenosylhomocysteine	SETD2
C00021	7468	S-Adenosylhomocysteine	NSD2
C00021	54904	S-Adenosylhomocysteine	NSD3
C00021	150572	S-Adenosylhomocysteine	SMYD1
C00021	56950	S-Adenosylhomocysteine	SMYD2
C00021	64754	S-Adenosylhomocysteine	SMYD3
C00021	84444	S-Adenosylhomocysteine	DOT1L
C00021	387893	S-Adenosylhomocysteine	KMT5A
C00021	51111	S-Adenosylhomocysteine	KMT5B
C00021	84787	S-Adenosylhomocysteine	KMT5C
C00021	2146	S-Adenosylhomocysteine	EZH2
C00021	80854	S-Adenosylhomocysteine	SETD7
C00021	7799	S-Adenosylhomocysteine	PRDM2
C00021	6419	S-Adenosylhomocysteine	SETMAR
C00021	3276	S-Adenosylhomocysteine	PRMT1
C00021	3275	S-Adenosylhomocysteine	PRMT2
C00021	10196	S-Adenosylhomocysteine	PRMT3
C00021	55170	S-Adenosylhomocysteine	PRMT6
C00021	54496	S-Adenosylhomocysteine	PRMT7
C00021	56341	S-Adenosylhomocysteine	PRMT8
C00021	27292	S-Adenosylhomocysteine	DIMT1
C00021	23070	S-Adenosylhomocysteine	CMTR1
C00021	55783	S-Adenosylhomocysteine	CMTR2
C00021	23378	S-Adenosylhomocysteine	RRP8
C00021	9757	S-Adenosylhomocysteine	KMT2B
C00021	79979	S-Adenosylhomocysteine	TRMT2B
C00021	6894	S-Adenosylhomocysteine	TARBP1
C00021	54888	S-Adenosylhomocysteine	NSUN2
C00021	1787	S-Adenosylhomocysteine	TRDMT1
C00021	57570	S-Adenosylhomocysteine	TRMT5
C00021	127253	S-Adenosylhomocysteine	TYW3
C00021	9836	S-Adenosylhomocysteine	LCMT2
C00021	64324	S-Adenosylhomocysteine	NSD1
C00021	54901	S-Adenosylhomocysteine	CDKAL1
C00021	1788	S-Adenosylhomocysteine	DNMT3A
C00021	1789	S-Adenosylhomocysteine	DNMT3B
C00021	2145	S-Adenosylhomocysteine	EZH1
C00021	83852	S-Adenosylhomocysteine	SETDB2
C00021	79823	S-Adenosylhomocysteine	CAMKMT
C00021	154743	S-Adenosylhomocysteine	BMT2
C00021	84193	S-Adenosylhomocysteine	SETD3
C00021	29104	S-Adenosylhomocysteine	N6AMT1
C00021	90826	S-Adenosylhomocysteine	PRMT9
C00021	138199	S-Adenosylhomocysteine	CARNMT1
C00021	93166	S-Adenosylhomocysteine	PRDM6
C00021	56979	S-Adenosylhomocysteine	PRDM9
C00021	11105	S-Adenosylhomocysteine	PRDM7
C00021	63976	S-Adenosylhomocysteine	PRDM16
C00021	64863	S-Adenosylhomocysteine	METTL4
C00153	4837	Vitamin PP	NNMT
C00153	54956	Vitamin PP	PARP16
C00153	419	Vitamin PP	ART3
C00153	952	Vitamin PP	CD38
C00153	10135	Vitamin PP	NAMPT
C00153	4860	Vitamin PP	PNP
C00153	417	Vitamin PP	ART1
C00153	420	Vitamin PP	ART4
C00153	10038	Vitamin PP	PARP2
C00153	143	Vitamin PP	PARP4
C00153	10039	Vitamin PP	PARP3
C00153	8658	Vitamin PP	TNKS
C00153	80351	Vitamin PP	TNKS2
C00153	23411	Vitamin PP	SIRT1
C00153	22933	Vitamin PP	SIRT2
C00153	23410	Vitamin PP	SIRT3
C00153	23409	Vitamin PP	SIRT4
C00153	23408	Vitamin PP	SIRT5
C00153	51548	Vitamin PP	SIRT6
C00153	51547	Vitamin PP	SIRT7
C00153	56965	Vitamin PP	PARP6
C00153	79668	Vitamin PP	PARP8
C00153	56829	Vitamin PP	ZC3HAV1
C00153	57097	Vitamin PP	PARP11
C00153	64761	Vitamin PP	PARP12
C00153	25976	Vitamin PP	TIPARP
C00153	83666	Vitamin PP	PARP9
C00153	84875	Vitamin PP	PARP10
C00153	54625	Vitamin PP	PARP14
C00153	165631	Vitamin PP	PARP15
C00153	683	Vitamin PP	BST1
C00153	116969	Vitamin PP	ART5
C00153	142	Vitamin PP	PARP1
C00073	635	L-2-Amino-4methylthiobutyric acid	BHMT
C00073	23743	L-2-Amino-4methylthiobutyric acid	BHMT2
C00073	4548	L-2-Amino-4methylthiobutyric acid	MTR
C00073	27430	L-2-Amino-4methylthiobutyric acid	MAT2B
C00073	4144	L-2-Amino-4methylthiobutyric acid	MAT2A
C00073	4143	L-2-Amino-4methylthiobutyric acid	MAT1A
C00073	6898	L-2-Amino-4methylthiobutyric acid	TAT
C00073	92935	L-2-Amino-4methylthiobutyric acid	MARS2
C00073	4141	L-2-Amino-4methylthiobutyric acid	MARS1
C00073	259307	L-2-Amino-4methylthiobutyric acid	IL4I1
C00073	11019	L-2-Amino-4methylthiobutyric acid	LIAS
C00073	4482	L-2-Amino-4methylthiobutyric acid	MSRA
C00073	55253	L-2-Amino-4methylthiobutyric acid	TYW1
C00073	441250	L-2-Amino-4methylthiobutyric acid	TYW1B
C00073	54901	L-2-Amino-4methylthiobutyric acid	CDKAL1
C00073	4337	L-2-Amino-4methylthiobutyric acid	MOCS1
C00157	10400	3-sn-Phosphatidylcholine	PEMT
C00157	3931	3-sn-Phosphatidylcholine	LCAT
C00157	9227	3-sn-Phosphatidylcholine	LRAT
C00157	56994	3-sn-Phosphatidylcholine	CHPT1
C00157	5320	3-sn-Phosphatidylcholine	PLA2G2A
C00157	81579	3-sn-Phosphatidylcholine	PLA2G12A
C00157	64600	3-sn-Phosphatidylcholine	PLA2G2F
C00157	50487	3-sn-Phosphatidylcholine	PLA2G3
C00157	391013	3-sn-Phosphatidylcholine	PLA2G2C
C00157	84647	3-sn-Phosphatidylcholine	PLA2G12B
C00157	30814	3-sn-Phosphatidylcholine	PLA2G2E
C00157	8399	3-sn-Phosphatidylcholine	PLA2G10
C00157	5319	3-sn-Phosphatidylcholine	PLA2G1B
C00157	5322	3-sn-Phosphatidylcholine	PLA2G5
C00157	26279	3-sn-Phosphatidylcholine	PLA2G2D
C00157	5338	3-sn-Phosphatidylcholine	PLD2
C00157	5337	3-sn-Phosphatidylcholine	PLD1
C00157	166929	3-sn-Phosphatidylcholine	SGMS2
C00157	259230	3-sn-Phosphatidylcholine	SGMS1
C00157	10434	3-sn-Phosphatidylcholine	LYPLA1
C00157	23659	3-sn-Phosphatidylcholine	PLA2G15
C00157	11313	3-sn-Phosphatidylcholine	LYPLA2
C00157	374569	3-sn-Phosphatidylcholine	ASPG
C00157	1178	3-sn-Phosphatidylcholine	CLC
C00157	54947	3-sn-Phosphatidylcholine	LPCAT2
C00157	79888	3-sn-Phosphatidylcholine	LPCAT1
C00157	254531	3-sn-Phosphatidylcholine	LPCAT4
C00157	10162	3-sn-Phosphatidylcholine	LPCAT3
C00157	10390	3-sn-Phosphatidylcholine	CEPT1
C00157	151056	3-sn-Phosphatidylcholine	PLB1
C00157	10908	3-sn-Phosphatidylcholine	PNPLA6
C00157	375775	3-sn-Phosphatidylcholine	PNPLA7
C00157	8605	3-sn-Phosphatidylcholine	PLA2G4C
C00157	283748	3-sn-Phosphatidylcholine	PLA2G4D
C00157	5321	3-sn-Phosphatidylcholine	PLA2G4A
C00157	123745	3-sn-Phosphatidylcholine	PLA2G4E
C00157	100137049	3-sn-Phosphatidylcholine	PLA2G4B
C00157	255189	3-sn-Phosphatidylcholine	PLA2G4F
C00157	8681	3-sn-Phosphatidylcholine	JMJD7-PLA2G4B
C00157	8398	3-sn-Phosphatidylcholine	PLA2G6
C00157	11145	3-sn-Phosphatidylcholine	PLAAT3
C00157	23646	3-sn-Phosphatidylcholine	PLD3
C00157	122618	3-sn-Phosphatidylcholine	PLD4
C04230	3931	1-Acylglycerophosphocholine	LCAT
C04230	5320	1-Acylglycerophosphocholine	PLA2G2A
C04230	81579	1-Acylglycerophosphocholine	PLA2G12A
C04230	64600	1-Acylglycerophosphocholine	PLA2G2F
C04230	50487	1-Acylglycerophosphocholine	PLA2G3
C04230	391013	1-Acylglycerophosphocholine	PLA2G2C
C04230	84647	1-Acylglycerophosphocholine	PLA2G12B
C04230	30814	1-Acylglycerophosphocholine	PLA2G2E
C04230	8399	1-Acylglycerophosphocholine	PLA2G10
C04230	5319	1-Acylglycerophosphocholine	PLA2G1B
C04230	5322	1-Acylglycerophosphocholine	PLA2G5
C04230	26279	1-Acylglycerophosphocholine	PLA2G2D
C04230	10434	1-Acylglycerophosphocholine	LYPLA1
C04230	23659	1-Acylglycerophosphocholine	PLA2G15
C04230	11313	1-Acylglycerophosphocholine	LYPLA2
C04230	374569	1-Acylglycerophosphocholine	ASPG
C04230	1178	1-Acylglycerophosphocholine	CLC
C04230	54947	1-Acylglycerophosphocholine	LPCAT2
C04230	79888	1-Acylglycerophosphocholine	LPCAT1
C04230	254531	1-Acylglycerophosphocholine	LPCAT4
C04230	10162	1-Acylglycerophosphocholine	LPCAT3
C04230	151056	1-Acylglycerophosphocholine	PLB1
C04230	10908	1-Acylglycerophosphocholine	PNPLA6
C04230	375775	1-Acylglycerophosphocholine	PNPLA7
C04230	8605	1-Acylglycerophosphocholine	PLA2G4C
C04230	283748	1-Acylglycerophosphocholine	PLA2G4D
C04230	5321	1-Acylglycerophosphocholine	PLA2G4A
C04230	123745	1-Acylglycerophosphocholine	PLA2G4E
C04230	100137049	1-Acylglycerophosphocholine	PLA2G4B
C04230	255189	1-Acylglycerophosphocholine	PLA2G4F
C04230	8681	1-Acylglycerophosphocholine	JMJD7-PLA2G4B
C04230	8398	1-Acylglycerophosphocholine	PLA2G6
C04230	11145	1-Acylglycerophosphocholine	PLAAT3
C06427	570	alpha-Linolenate	BAAT
C06427	5320	alpha-Linolenate	PLA2G2A
C06427	81579	alpha-Linolenate	PLA2G12A
C06427	64600	alpha-Linolenate	PLA2G2F
C06427	50487	alpha-Linolenate	PLA2G3
C06427	391013	alpha-Linolenate	PLA2G2C
C06427	84647	alpha-Linolenate	PLA2G12B
C06427	30814	alpha-Linolenate	PLA2G2E
C06427	8399	alpha-Linolenate	PLA2G10
C06427	5319	alpha-Linolenate	PLA2G1B
C06427	5322	alpha-Linolenate	PLA2G5
C06427	26279	alpha-Linolenate	PLA2G2D
C06427	10965	alpha-Linolenate	ACOT2
C06427	122970	alpha-Linolenate	ACOT4
C06427	641371	alpha-Linolenate	ACOT1
C06427	151056	alpha-Linolenate	PLB1
C06427	117145	alpha-Linolenate	THEM4
C06427	8605	alpha-Linolenate	PLA2G4C
C06427	283748	alpha-Linolenate	PLA2G4D
C06427	5321	alpha-Linolenate	PLA2G4A
C06427	123745	alpha-Linolenate	PLA2G4E
C06427	100137049	alpha-Linolenate	PLA2G4B
C06427	255189	alpha-Linolenate	PLA2G4F
C06427	8681	alpha-Linolenate	JMJD7-PLA2G4B
C06427	8398	alpha-Linolenate	PLA2G6
C06427	11145	alpha-Linolenate	PLAAT3
C06427	11332	alpha-Linolenate	ACOT7
C06427	284486	alpha-Linolenate	THEM5
C01921	570	3alpha,7alpha,12alpha-Trihydroxy-5beta-cholan-24-oylglycine	BAAT
C05466	570	Chenodeoxyglycocholate	BAAT
C06426	570	Gamolenic acid	BAAT
C06426	10965	Gamolenic acid	ACOT2
C06426	122970	Gamolenic acid	ACOT4
C06426	641371	Gamolenic acid	ACOT1
C06426	9415	Gamolenic acid	FADS2
C06426	117145	Gamolenic acid	THEM4
C06426	11332	Gamolenic acid	ACOT7
C06426	284486	Gamolenic acid	THEM5
C05951	124975	LTD4	GGT6
C05951	2686	LTD4	GGT7
C05951	2687	LTD4	GGT5
C05951	2678	LTD4	GGT1
C02166	124975	LTC4	GGT6
C02166	2686	LTC4	GGT7
C02166	4056	LTC4	LTC4S
C02166	2687	LTC4	GGT5
C02166	2678	LTC4	GGT1
C00123	586	(2S)-alpha-Leucine	BCAT1
C00123	587	(2S)-alpha-Leucine	BCAT2
C00123	23395	(2S)-alpha-Leucine	LARS2
C00123	51520	(2S)-alpha-Leucine	LARS1
C00407	586	2-Amino-3-methylvaleric acid	BCAT1
C00407	587	2-Amino-3-methylvaleric acid	BCAT2
C00407	55699	2-Amino-3-methylvaleric acid	IARS2
C00407	3376	2-Amino-3-methylvaleric acid	IARS1
C00407	259307	2-Amino-3-methylvaleric acid	IL4I1
C00212	132	Adenosine	ADK
C00212	1633	Adenosine	DCK
C00212	56953	Adenosine	NT5M
C00212	30833	Adenosine	NT5C
C00212	100526794	Adenosine	NT5C1B-RDH14
C00212	93034	Adenosine	NT5C1B
C00212	84618	Adenosine	NT5C1A
C00212	22978	Adenosine	NT5C2
C00212	191	Adenosine	AHCY
C00212	23382	Adenosine	AHCYL2
C00212	10768	Adenosine	AHCYL1
C00212	100	Adenosine	ADA
C00212	4860	Adenosine	PNP
C00212	55	Adenosine	ACP3
C00212	51816	Adenosine	ADA2
C00212	4907	Adenosine	NT5E
C00319	8612	Sphing-4-enine	PLPP2
C00319	8613	Sphing-4-enine	PLPP3
C00319	8611	Sphing-4-enine	PLPP1
C00319	125981	Sphing-4-enine	ACER1
C00319	340485	Sphing-4-enine	ACER2
C00319	10715	Sphing-4-enine	CERS1
C00319	56848	Sphing-4-enine	SPHK2
C00319	8877	Sphing-4-enine	SPHK1
C00319	427	Sphing-4-enine	ASAH1
C00319	56624	Sphing-4-enine	ASAH2
C00319	64900	Sphing-4-enine	LPIN3
C00319	23175	Sphing-4-enine	LPIN1
C00319	9663	Sphing-4-enine	LPIN2
C00319	196051	Sphing-4-enine	PLPP4
C00319	84513	Sphing-4-enine	PLPP5
C00319	253782	Sphing-4-enine	CERS6
C00319	91012	Sphing-4-enine	CERS5
C00319	29956	Sphing-4-enine	CERS2
C00319	79603	Sphing-4-enine	CERS4
C00319	204219	Sphing-4-enine	CERS3
C00836	8612	2-Amino-1,3-dihydroxyoctadecane	PLPP2
C00836	8613	2-Amino-1,3-dihydroxyoctadecane	PLPP3
C00836	8611	2-Amino-1,3-dihydroxyoctadecane	PLPP1
C00836	125981	2-Amino-1,3-dihydroxyoctadecane	ACER1
C00836	340485	2-Amino-1,3-dihydroxyoctadecane	ACER2
C00836	2531	2-Amino-1,3-dihydroxyoctadecane	KDSR
C00836	10715	2-Amino-1,3-dihydroxyoctadecane	CERS1
C00836	123099	2-Amino-1,3-dihydroxyoctadecane	DEGS2
C00836	8560	2-Amino-1,3-dihydroxyoctadecane	DEGS1
C00836	56848	2-Amino-1,3-dihydroxyoctadecane	SPHK2
C00836	8877	2-Amino-1,3-dihydroxyoctadecane	SPHK1
C00836	427	2-Amino-1,3-dihydroxyoctadecane	ASAH1
C00836	56624	2-Amino-1,3-dihydroxyoctadecane	ASAH2
C00836	64900	2-Amino-1,3-dihydroxyoctadecane	LPIN3
C00836	23175	2-Amino-1,3-dihydroxyoctadecane	LPIN1
C00836	9663	2-Amino-1,3-dihydroxyoctadecane	LPIN2
C00836	196051	2-Amino-1,3-dihydroxyoctadecane	PLPP4
C00836	84513	2-Amino-1,3-dihydroxyoctadecane	PLPP5
C00836	253782	2-Amino-1,3-dihydroxyoctadecane	CERS6
C00836	91012	2-Amino-1,3-dihydroxyoctadecane	CERS5
C00836	29956	2-Amino-1,3-dihydroxyoctadecane	CERS2
C00836	79603	2-Amino-1,3-dihydroxyoctadecane	CERS4
C00836	204219	2-Amino-1,3-dihydroxyoctadecane	CERS3
C00294	56953	Inosine	NT5M
C00294	30833	Inosine	NT5C
C00294	100526794	Inosine	NT5C1B-RDH14
C00294	93034	Inosine	NT5C1B
C00294	84618	Inosine	NT5C1A
C00294	22978	Inosine	NT5C2
C00294	100	Inosine	ADA
C00294	4860	Inosine	PNP
C00294	55	Inosine	ACP3
C00294	51816	Inosine	ADA2
C00294	4907	Inosine	NT5E
C00049	443	L-Asp	ASPA
C00049	175	L-Asp	AGA
C00049	2571	L-Asp	GAD1
C00049	2572	L-Asp	GAD2
C00049	10606	L-Asp	PAICS
C00049	55157	L-Asp	DARS2
C00049	122622	L-Asp	ADSS1
C00049	159	L-Asp	ADSS2
C00049	445	L-Asp	ASS1
C00049	440	L-Asp	ASNS
C00049	259307	L-Asp	IL4I1
C00049	554235	L-Asp	ASPDH
C00049	790	L-Asp	CAD
C00049	80150	L-Asp	ASRGL1
C00049	374569	L-Asp	ASPG
C00049	2805	L-Asp	GOT1
C00049	137362	L-Asp	GOT1L1
C00049	2806	L-Asp	GOT2
C00049	339983	L-Asp	NAT8L
C00049	51380	L-Asp	CSAD
C00049	339896	L-Asp	GADL1
C00049	1615	L-Asp	DARS1
C12144	125981	4-D-Hydroxysphinganine	ACER1
C12144	340485	4-D-Hydroxysphinganine	ACER2
C12144	123099	4-D-Hydroxysphinganine	DEGS2
C12144	8560	4-D-Hydroxysphinganine	DEGS1
C12144	427	4-D-Hydroxysphinganine	ASAH1
C12144	56624	4-D-Hydroxysphinganine	ASAH2
C12144	29956	4-D-Hydroxysphinganine	CERS2
C12144	79603	4-D-Hydroxysphinganine	CERS4
C12144	204219	4-D-Hydroxysphinganine	CERS3
C00550	166929	Sphingomyelin	SGMS2
C00550	259230	Sphingomyelin	SGMS1
C00550	6609	Sphingomyelin	SMPD1
C00550	6610	Sphingomyelin	SMPD2
C00550	55512	Sphingomyelin	SMPD3
C00550	55627	Sphingomyelin	SMPD4
C00550	339221	Sphingomyelin	ENPP7
C07481	1543	1,3,7-Trimethylxanthine	CYP1A1
C07481	1544	1,3,7-Trimethylxanthine	CYP1A2
C07481	1545	1,3,7-Trimethylxanthine	CYP1B1
C07481	1572	1,3,7-Trimethylxanthine	CYP2F1
C07481	1573	1,3,7-Trimethylxanthine	CYP2J2
C07481	29785	1,3,7-Trimethylxanthine	CYP2S1
C07481	1580	1,3,7-Trimethylxanthine	CYP4B1
C07481	260293	1,3,7-Trimethylxanthine	CYP4X1
C07481	199974	1,3,7-Trimethylxanthine	CYP4Z1
C07481	1553	1,3,7-Trimethylxanthine	CYP2A13
C07481	284541	1,3,7-Trimethylxanthine	CYP4A22
C07481	1579	1,3,7-Trimethylxanthine	CYP4A11
C07481	1577	1,3,7-Trimethylxanthine	CYP3A5
C07481	100861540	1,3,7-Trimethylxanthine	CYP3A7-CYP3A51P
C07481	1551	1,3,7-Trimethylxanthine	CYP3A7
C07481	64816	1,3,7-Trimethylxanthine	CYP3A43
C07481	1565	1,3,7-Trimethylxanthine	CYP2D6
C07481	1564	1,3,7-Trimethylxanthine	CYP2D7
C07481	1558	1,3,7-Trimethylxanthine	CYP2C8
C07481	1562	1,3,7-Trimethylxanthine	CYP2C18
C07481	11283	1,3,7-Trimethylxanthine	CYP4F8
C07481	57834	1,3,7-Trimethylxanthine	CYP4F11
C07481	66002	1,3,7-Trimethylxanthine	CYP4F12
